# Supplementary material for: HIDEA syndrome is caused by biallelic, pathogenic, rare or founder P4HTM variants impacting the active site or the overall stability of the P4H‐TM protein
Source: Clin Genet. 2022 Aug 19;102(5):444–50. doi: 10.1111/cge.14203 (PMC9804808; doi:10.1111/cge.14203)
Supplement: Supplementary file 2 — Table S1 Clinical characteristics of patients described in this report (Patients 1–6) and all the previously published HIDEA patients to date. [file CGE-102-444-s001.xlsx]

## Sheet: Sheet1
	This report	This report	This report	This report	This report	This report	Kaasinen et al. 2014	Kaasinen et al. 2014	Kaasinen et al. 2014	Kaasinen et al. 2014	Kaasinen et al. 2014	Kaasinen et al. 2014	Rahikkala et al. 2019	Rahikkala et al. 2019	Rahikkala et al. 2019	Rahikkala et al 2019	Rahikkala et al. 2019	Rahikkala et al. 2019	Rahikkala et al. 2019	Maddirevula et al. 2020	Maddirevula et al. 2020	Maddirevula et al. 2020	Maddirevula et al. 2020	Maddirevula et al. 2020	Maddirevula et al. 2020	Maddirevula et al. 2020	Järvelä et al. 2021	Järvelä et al. 2021	Hay et al. 2021	Lim et al. 2022
	Patient 1	Patient 2	Patient 3	Patient 4	Patient 5	Patient 6	Patient 1	Patient 2	Patient 3	Patient 4	Patient 5	Patient 6	Patient 1	Patient 2	Patient 3	Patient 4	Patient 5	Patient 6	Patient 7	Patient 1	Patient 2	Patient 3	Patient 4	Patient 5	Patient 6	Patient 7	Patient 1	Patient 2	Patient 1	Patient 1
Family	1	2	3	4	5	6	6	6	6	6	6	6	7	8	8	9	9	9	10	11	12	12	12	13	14	14	15	15	16	17
Sex	M	M	F	F	M	F	M	F	M	M	F	F	F	M	M	M	M	M	M	F	F	F	M	M	F	M	M	M	M	M
Variants NM_177939.3	c.1238C>T	c.1371G>A	c.1073G>A	c.1073G>A; c.1238C>T	c.1082C>T	c.934G>A	c.1073G>A	c.1073G>A	c.1073G>A	c.1073G>A	c.1073G>A	c.1073G>A	c.1073G>A	c.482A>C; c.286dup	c.482A>C; c.286dupC	NA	c.1411C>T	c.1411C>T	c.949del	c.888-3C>A	c.1227_1228delinsAA	c.1227_1228delinsAA	c.1227_1228delinsAA	c.949del	c.819dupG	c.819dupG	c.1238C>T	c.1238C>T	c.(569_579del); c.(659G>A)	c.72G>A
Protein change 1 and 2	p.(Pro413Leu)	p.(Trp457*)	p.(Arg296Ser;Val297_Arg358del)	p.(Arg296Ser;Val297_Arg358del); p.(Pro413Leu)	p.(Thr361Ile)	p.(Glu312Lys)	p.(Arg296Ser;Val297_Arg358del)	p.(Arg296Ser;Val297_Arg358del)	p.(Arg296Ser;Val297_Arg358del)	p.(Arg296Ser;Val297_Arg358del)	p.(Arg296Ser;Val297_Arg358del)	p.(Arg296Ser;Val297_Arg358del)	p.(Arg296Ser;Val297_Arg358del)	p.(His161Pro); p.(Gln96fs)	p.(His161Pro); p.(Gln96fs)	NA	p.(Gln471*)	p.(Gln471*)	p.(Val317fs)	p.(Arg296_Arg358delinsSer)	p.(Arg410Ser)	p.(Arg410Ser)	p.(Arg410Ser)	p.(Val317fs)	p.(Asn274fs)	p.(Asn274fs)	p.(Pro413Leu)	p.(Pro413Leu)	p.(Gln190fs); p.(Trp220*)	p.(Trp24*)
Zygosity	Homozygous	Homozygous	Homozygous	Compound heterozygous	Homozygous	Homozygous	Homozygous	Homozygous	Homozygous	Homozygous	Homozygous	Homozygous	Homozygous	Compound heterozygous	Compound heterozygous	NA	Homozygous	Homozygous	Homozygous	Homozygous	Homozygous	Homozygous	Homozygous	Homozygous	Homozygous	Homozygous	Homozygous	Homozygous	Compound heterozygous	Homozygous
Origin	Finland	Iran	Finland	Finland	France	Iran	Finland	Finland	Finland	Finland	Finland	Finland	Finland	USA	USA	Turkey	Turkey	Turkey	Syria	Saudi Arabia	Qatar	Qatar	Qatar	Syria	Saudi Arabia	Saudi Arabia	Finland	Finland	United Kingdom	Singapore
Alive/cause of death if deceased (age of death)	Alive	Alive	Alive	Alive	Alive	Alive	Alive	Alive	Alive	Alive	Alive	Deceased, pneumonia (61 y)	Deceased, respiratory tract infection and epilepsy (5 y)	Alive	Alive	Deceased, respiratory tract infection (7 mo)	Deceased, breathing arrest (8 y)	Alive	Deceased, severe developmental delay, severe hypotonia, hypoventilation, poor feeding, and epilepsy, active treatment was restricted since the age of 6 months (7 mo)	Deceased, respiratory tract infection (8.5 y)	Alive	Alive	Alive	Alive	Alive	Alive	Alive	Alive	Deceased, respiratory tract infection, palliative care (7 mo)	Alive
Age at last examination	3 y	3 y	5 y 2 mo	3 y 4 mo	6 y 6 mo	3.5 y	27 y	25 y	14 y	17 y	51 y	59 y	5 y	18 y	13 y	NA	8 y	3 y	4 mo	3.5 y	7 y	8 y	4 y	12 mo	2 y 9 mo	1y 8 mo	20 y	12 y	6 mo	9.5 mo (corrected age)
Gestational age	37+5	38	41+2	38+6	41	39	39+2	37+1	38	39	NA	NA	Born at term	Born at term	39	Born at term	Born at term	Born at term	NA	NA	NA	NA	NA	32 weeks	NA	NA	41+3	NA	38	32
Birth weight (grams)	3485	2950	3865	2735	3020	2700	3740	3820	3775	3200	NA	NA	3470	3770	3230	1760	2430	3100	NA	NA	NA	NA	NA	1900	NA	NA	3600	NA	3970	2000
Birth length (cm)	49.5	47	47	49	51	49	51.5	50.5	48.5	46.5	NA	NA	48	NA	NA	45	46	47	NA	NA	NA	NA	NA	NA	NA	NA	49	NA	NA	42.5
Head circumference (cm)	34.8	34.5	34.8	34	34	34	36	35.5	36	34.5	NA	NA	NA	NA	NA	35	33	34	NA	NA	NA	NA	NA	NA	NA	NA	37	NA	36.5	31.1
Apgar	9/10/10	9/10	9/9	9/9/9	10/10	9/10	9/10/10	9/9/9	9/9/10	10/10/10	NA	NA	9	NA	NA	NA	NA	NA	NA	NA	NA	NA	NA	NA	NA	NA	8	NA	NA	NA
Weight at last examination (kg)	46.6	10	38.20	21.3	36.2	12 kg	62	64.5	65.6	76	58.5	NA	42	90	40	NA	24	15	6.7	18.4	58.5	72	25.4	7	7 (at 5 mo)	5.4 (at 8 mo)	112	73	NA	NA
Height at last examination (cm)	109.2	81	116	101	126	86	160	163	164	161.5	150	139	NA	NA	NA	NA	134	96.5	64	107	138	148	116	70	66	65	175	167	NA	NA
Adult/current head circumference (cm)	55.8	45	50.3	51.2	52	47	NA	58	57.3	60	56	52	53	58	54	NA	49.5	47	42	47.8	NA	NA	50	43	38	40	NA	NA	NA	NA
BMI (kg/m2)	39.1	NA	NA	NA	22.8	16.2	24.2	21.4	27.6	29.1	25.8	27.8	32	28	18	NA	13.4	16.3	NA	NA	NA	NA	NA	NA	NA	NA	36	26	NA	NA
Obesity (currently or during prior evaluation)	Yes	No	Yes	Yes	Yes	No	Yes	Yes	Yes	Yes	Yes	No	Yes	Yes	No	No	No	No	NA	Yes	Yes	Yes	Yes	No	No	No	Yes	Yes	No	No
Hypotonia	Yes	Yes	Yes	No	Yes	Yes	Yes	Yes	Yes	Yes	Yes	Yes	Yes	Yes	Yes	Yes	Yes	Yes	Yes	Yes	Yes	Yes	Yes	Yes	Yes	Yes	Yes	Yes	Yes	Yes
Intellectual disability/global developmental delay	Yes	Yes	Yes	Yes	Yes	Yes	Yes	Yes	Yes	Yes	Yes	Yes	Yes	Yes	Yes	Yes	Yes	Yes	Yes	Yes	Yes	Yes	Yes	Yes	Yes	Yes	Yes	Yes	Yes	Yes
Severity of intellectual disability	Moderate	Severe	Moderate	Mild	Moderate	Severe	Profound	Profound	Profound	Profound	Profound	Profound	Severe	NA	NA	NA	Profound	Profound	Profound	NA	NA	NA	NA	NA	NA	NA	Severe	Profound	NA	NA
First words (age)/verbal	2 y	Nonverbal	3 y	1 y	2 y	3 y, just two words	2 y	Nonverbal	Nonverbal	Nonverbal	Nonverbal	Nonverbal	3 y	NA /verbal	Nonverbal	NA	Nonverbal	Nonverbal	NA	Nonverbal	NA	NA	NA	NA	NA	NA	4 y	Nonverbal	NA	NA
Walking (age)	Yes (19 mo)	No	Yes (3 y)	Yes (1 y 10 mo)	Yes (26 mo)	No	Yes (3.5 y)	No	Yes (4 y)	Yes (4 y)	Yes (4 y)	No	Yes (2 y)	Yes (4 y)	Yes	NA	No	No	NA	No	Yes (18 mo)	Yes (18 mo)	NA	No	No	No	Yes (3.5 y)	Yes (3.5 y)	No	No
Learned to walk	Yes	No	Yes	Yes	Yes	No	Yes	No	Yes	Yes	Yes	No	Yes	Yes	Yes	NA	No	No	NA	No	Yes	Yes	NA	No	No	No	Yes	Yes	NA	NA
Epilepsy/seizures	No	Yes	Yes, focal epilepsy	Yes	Yes, asymmetrical spasm, focal epilepsy, onset 3 mo, vigabatrin responsive	Yes, just once at 2.5 years old, controlled with Phenobarbital	No	Yes	Yes	No	Yes	Yes	Yes	No	Yes	Yes	Yes	Yes	Yes	No	No	No	No	No	No	No	Yes	Yes	No	No
Strabismus	No	No	Yes, alternating exotrophia	No	Yes	Yes	Yes	Yes	Yes	Yes	Yes	Yes	Yes	Yes	Yes	NA	NA	NA	No	Yes	No	No	No	No	NA	NA	Yes	Yes	Yes	NA
Nystagmus	No	No	Yes	No	No	NA	Yes	Yes	Yes	No	No	NA	No	No	Yes	No	No	NA	No	Yes	Yes	NA	NA	Yes	No	No	No	No	No	No
Other ophthalmological findings	No	No	Yes, vertical nystagmus, astigmatism	Yes, mild hyperopia	No	NA	Yes, rotatory pendular nystagmus, myopia, astigmatism, retinal pigment lighter than normal	Yes, retinal pigment lighter than normal, nystagmus	Yes, retinal pigment light coloured, dermoid in left eye, nystagmus	Yes, hyperopia, astigmatism	Yes, keratoconus in right eye	NA	Yes, hyperopia, peripapillary pigmentation	Yes, myopia, mild temporal pallor of retinae	Yes, myopia, mild cortical visual impairment, nystagmus	Yes, abnormal eye movements	Yes, abnormal eye movements	NA	Yes, rotating eye movements, no visual fixation	Yes, roving eye movements; nystagmus	Yes, nystagmus, poor vision	Yes, poor vision	Yes, poor vision	Yes, nystagmus, abnormal eye movements, poor vision	Yes, cortical blindness, abnormal eye movements	Yes, poor vision, abnormal eye movements	No	No	Yes, refractive error or strabismus, abnormal eye movements, pale fundi, pale optic nerves	Yes, cortical blidness with roving eye movements
Hearing loss	No	No	NA	NA	no	No	NA	NA	NA	NA	NA	NA	NA	NA	NA	NA	NA	NA	NA	NA	NA	NA	NA	NA	NA	NA	No	No	NA	Yes
Facial dysmorphism	Yes	Yes	Yes	Yes, mild	Yes, tented upper lip, enophtalmia	Yes, low nasal bridge, tented upper lip	Yes	Yes	Yes	Yes	Yes	Yes	NA	NA	NA	NA	NA	NA	NA	Yes	Yes	Yes	Yes	Yes	Yes	Yes	Yes	Yes	Yes	No
Brain anomalies	No	Yes, mild bilateral T2 hyperintensity in the globus pallidus, widened sylvian fissures bilaterally, generalized brain atrophy	No	No	No	No	NA	NA	NA	NA	NA	NA	No	No	NA	NA	Yes, dilation/enlargment of ventricles and subarachnoid space	NA	No	No	Yes, mild dysmyelination	Yes, delayed myelination	NA	No	Yes, mild brain atrophy, increased white matter signal intensity	Yes, mild brain atrophy, normal myelination	No	NA	No	No
Other congenital anomalies	Yes, uncontrolled appetite	No	NA	NA	No	No	NA	NA	NA	NA	NA	Yes, scoliosis	NA	NA	NA	NA	NA	Yes, dysphagia with liquids, recurrent hyperthermia, reduced sweating, bilateral malposition of 2nd toe	Yes, inability to drink	No	Yes, scoliosis; discrepancy in femur length; small PDA	NA	NA	Yes, hypothyroidism; poor feeding; gastroesophageal reflux; delayed gastric emptying (GT and fundoplication); dural AV fistula; mild hepatomegaly; left grade II hydronephrosis	Yes, Gastroesophageal reflux	Yes, gastroesophageal reflux	Yes, uncontrolled appetite	Yes, uncontrolled appetite	Yes, mild myopathic changes including fibre size variation and a few fetal myosin positive fibres reflecting immaturity on muscle biopsy; mitochondrial respiratory chain function abnormalities: significantly reduced complex I activity, normal complex II and III activity, and marginally reduced complex IV activity	Yes, a small atrial septal defect and hypertrabeculation of the left ventricle apex; pyloric stenosis
Obstructive sleep apnea	Yes	Yes	NA	No	NA	No	No	NA	Yes	Yes	NA	NA	Yes	Yes	Yes	NA	No	No	NA	No	No	No	No	Yes	No	No	NA	NA	No	Yes
Central sleep apnea	Yes	Yes	NA	No	NA	No	No	NA	No	Yes	NA	NA	No	Yes	Yes	Yes	Yes	Yes	NA	No	No	No	No	Yes	No	No	NA	NA	No	Yes
BiPAP or other assistive therapy	Yes, BiPAP at nights	NA	No	No	No	No	No	No	Yes, BiPAP at nights	Yes, BiPAP at nights	No	No	No	Yes, BiPAP at nights	Yes, BiPAP at nights	NA	Yes, BiPAP at nights	Yes, HFNC	Yes, BiPAP	No	No	No	No	Yes, O2 therapy dependent	Yes, ventilator dependent	Yes, ventilator dependent	NA	NA	Yes	Yes
Other respiratory problems	No	No	No	No	No	No	No	No	No	Yes, chronic hypoventilation, respiratory distress during a pneumonia	Yes, respiratory distress requiring ventilator support during pneumonias	Yes, died at the age of 61 y, autopsy showed acute pneumonia	Yes, sudden death at night during RTI	Yes, bradypnea	Yes, bradypnea	Yes, bradypnea, sudden death during respiratory infection	Yes, bradypnea, respiratory rate cannot adapt to metabolic need	Yes, bradypnea, respiratory rate cannot adapt to metabolic need	Yes, hypoventilation	No	No	No	No	Yes, hypoventilation / bradypnea, frequent apneas during RTI, O2 dependent	Yes, central hypoventilation	Yes, central hypoventilation	NA	NA	Yes, central hypoventilation, bradypnea, mixture of central and obstructive events, hypercapnia	Yes, multiple hypopneic and apneic episodes with significant desaturations in polysomnogram; tracheostomy
Parasomnia	No	No	NA	Yes, suspected	Yes, frequent awakenings	Yes, frequent awakening	Yes	No	No	Yes	No	No	No	No	Yes	No	No	No	Yes	No	NA	NA	NA	No	NA	NA	Yes	NA	No	NA
Dysautonomia of thermoregulation	Yes, hypothermia immediately after birth, rarely spikes fevers	Yes, recurrent hyperthermia, anhidrosis	No	No	No	No	No	Yes, recurrent hypothermia	No	No	No	No	No	No	Yes, recurrent hypothermia	No	Yes, recurrent hyperthermia, reduced sweating	Yes, recurrent hyperthermia, reduced sweating	No	No	NA	NA	NA	No	NA	NA	NA	NA	No	NA
Constipation	No	No	Yes	No	No	Yes	Yes	Yes	No	Yes	No	Yes	No	No	Yes	No	No	No	Yes	No	No	No	No	Yes	No	No	NA	NA	NA	NA
Bone age	NA	NA	NA	NA	NA	NA	Advanced	Normal	Normal	NA	NA	NA	NA	Advanced	NA	NA	NA	NA	NA	NA	NA	NA	NA	NA	NA	NA	NA	NA	NA	NA
Infections	Yes, recurrent otitis media (resolved after tympanostomy)	NA	NA	No	No	Yes, intestinal infection	Yes, recurrent otitis media as adult	No	No	Yes, recurrent otitis media, pneumonia requiring ventilator support and tracheostomy	Yes, recurrent pneumonias, left lung pleurectomy due to pleural empyema	Yes, recurrent UTIs, died during pneumonia	NA	NA	NA	NA	NA	NA	No	Yes, died following a respiratory infection	Yes, recurrent pneumonias	No	No	Yes	Yes	No	No	No	Yes, recurrent pneumonias	No
Other	Yes, polycythemia at birth	Yes, dystonia, G6PD deficiency, hypoplasia of common hepatic ducts, genu recurvatum, contracture of 3rd finger of hand	No	Yes, excessive appetite	No	No	NA	NA	NA	NA	NA	NA	NA	NA	NA	NA	NA	NA	NA	NA	NA	NA	NA	NA	NA	NA	NA	NA	Yes, right-sided Erbs palsy, left-sided positional talipes and torticollis (all resolved with physiotherapy)	NA
Finger joint hypermobility	NA	No	No	No	No	No	Yes	Yes	Yes	Yes	Yes	Yes	NA	NA	NA	NA	NA	NA	NA	NA	NA	NA	NA	NA	NA	NA	NA	NA	NA	NA
Contracture in elbow joint	No	No	No	No	No	No	Yes	Yes	Yes	Yes	Yes	Yes	NA	NA	NA	NA	NA	NA	NA	NA	NA	NA	NA	NA	NA	NA	NA	NA	NA	NA
Valgus of the knees	No	No	Yes	No	No	No	Yes	Yes	Yes	Yes	Yes	Yes	NA	NA	NA	NA	NA	NA	NA	NA	NA	NA	NA	NA	NA	NA	NA	NA	NA	NA
Varus of the knees	Yes	No	No	No	No	Yes	No	No	No	No	No	No	NA	NA	NA	NA	NA	NA	NA	NA	NA	NA	NA	NA	NA	NA	NA	NA	NA	NA
Flexion of the knees when walking	No	No	NA	No	No	NA (cannot walk)	Yes	NA	Yes	Yes	Yes	NA (cannot walk)	NA	NA	Yes	NA (cannot walk)	NA (cannot walk)	NA (cannot walk)	NA	NA	NA	NA	NA	NA	NA	NA	NA	NA	NA	NA
Ankle deformity	Yes	Yes, hypermobility of ankle	NA	No	No	Yes, hypermobility	Yes	Yes	Yes	Yes	Yes	Yes	NA	NA	NA	NA	NA	NA	NA	NA	NA	NA	NA	NA	NA	NA	NA	NA	NA	NA
Pes planus	Yes	No	Yes	No	No	No	Yes	Yes	Yes	Yes	Yes	Yes	NA	Yes	Yes	NA	NA	NA	NA	NA	NA	NA	NA	NA	NA	NA	NA	NA	NA	NA
Waddling gait	Yes	NA (cannot walk)	Yes	No	No	NA (cannot walk)	Yes	NA	No	NA	NA	NA	NA	NA	NA	NA	NA	NA	NA	NA	NA	NA	NA	NA	NA	NA	NA	NA	NA	NA
Gait abnormality	Yes	NA (cannot walk)	Yes, wide-based	Yes, clumsy, mildly wide-based, balance problems	No	NA (cannot walk)	Yes	NA	Yes	Yes	NA	NA	NA	Yes	Yes	NA	NA	NA	NA	NA	NA	NA	NA	NA	NA	NA	NA	NA	NA	NA
Polysomnography	Yes	NA	No	Yes	NA	NA	NA	NA	Yes	Yes	NA	NA	NA	NA	NA	NA	NA	NA	NA	NA	NA	NA	NA	NA	NA	NA	NA	NA	Yes	Yes
AHI	75.1/h	NA	NA	1.1/h	NA	NA	NA	NA	43/h	77/h	NA	NA	NA	NA	NA	NA	NA	NA	NA	NA	NA	NA	NA	NA	NA	NA	NA	NA	3.3/h	NA
AHI in REM spleep	119.6/h	NA	NA	7.9/h	NA	NA	NA	NA	NA	NA	NA	NA	NA	NA	NA	NA	NA	NA	NA	NA	NA	NA	NA	NA	NA	NA	NA	NA	NA	NA
AHI in supine position	99.0/h	NA	NA	No changes	NA	NA	NA	NA	43/h	82/h	NA	NA	NA	NA	NA	NA	NA	NA	NA	NA	NA	NA	NA	NA	NA	NA	NA	NA	NA	NA
AHI in other positions	60.4/h	NA	NA	No changes	NA	NA	NA	NA	NA	NA	NA	NA	NA	NA	NA	NA	NA	NA	NA	NA	NA	NA	NA	NA	NA	NA	NA	NA	NA	NA
Obstructive events	53.6/h	NA	NA	Single events	NA	NA	NA	NA	NA	NA	NA	NA	NA	NA	NA	NA	NA	NA	NA	NA	NA	NA	NA	NA	NA	NA	NA	NA	NA	NA
Central apnea events	20.9/h	NA	NA	No	NA	NA	NA	NA	NA	NA	NA	NA	NA	NA	NA	NA	NA	NA	NA	NA	NA	NA	NA	NA	NA	NA	NA	NA	NA	NA
ODI	108.8/h	NA	NA	3.4/h	NA	NA	NA	NA	33/h	49/h	NA	NA	NA	NA	NA	NA	NA	NA	NA	NA	NA	NA	NA	NA	NA	NA	NA	NA	NA	NA
Longest obstructive event	11s	NA	NA	Single, short events	NA	NA	NA	NA	NA	NA	NA	NA	NA	NA	NA	NA	NA	NA	NA	NA	NA	NA	NA	NA	NA	NA	NA	NA	NA	NA
Longest central apnea event	13s	NA	NA	No	NA	NA	NA	NA	NA	NA	NA	NA	NA	NA	NA	NA	NA	NA	NA	NA	NA	NA	NA	NA	NA	NA	NA	NA	NA	NA
Mean desaturation	6%	NA	NA	3%	NA	NA	NA	NA	NA	NA	NA	NA	NA	NA	NA	NA	NA	NA	NA	NA	NA	NA	NA	NA	NA	NA	NA	NA	NA	Multiple hypopneic and apneic episodes with significant desaturations
Mean oxygen saturation	93%	NA	NA	97%	NA	NA	NA	NA	95.9%	88.4%	NA	NA	NA	NA	NA	NA	NA	NA	NA	NA	NA	NA	NA	NA	NA	NA	NA	NA	93%	NA
Lowest oxygen saturation	64%	NA	NA	No values under 90%	NA	NA	NA	NA	80%	76%	NA	NA	NA	NA	NA	NA	NA	NA	NA	NA	NA	NA	NA	NA	NA	NA	NA	NA	NA	NA
Percent of below 90%	19%	NA	NA	0%	NA	NA	NA	NA	NA	NA	NA	NA	NA	NA	NA	NA	NA	NA	NA	NA	NA	NA	NA	NA	NA	NA	NA	NA	NA	NA
Mean respiratory rate	NA	NA	NA	NA	NA	NA	NA	NA	NA	NA	NA	NA	NA	NA	NA	NA	NA	NA	NA	NA	NA	NA	NA	NA	NA	NA	NA	NA	16/min	NA
Hypercapnia	NA	NA	NA	NA	NA	NA	NA	NA	NA	NA	NA	NA	NA	NA	NA	NA	NA	NA	NA	NA	NA	NA	NA	NA	NA	NA	NA	NA	20% of quiet sleep	NA
Abbreviations: AHI, Apnea–hypopnea index; h, hour; NA, not available; y, years; mo, months; BiPAP, bi-level positive airway pressure; HFNC, high flow nasal cannula; UTI, urinary tract infection; RTI, respiratory tract infection; PDA, patent ductus arteriosus; AV, arteriovenous; GT, gastrostomy
